# Supplementary material for: Saturation Mutagenesis and Molecular Modeling: The Impact of Methionine 182 Substitutions on the Stability of β-Lactamase TEM-1
Source: Int J Mol Sci. 2024 Jul 13;25(14):7691. doi: 10.3390/ijms25147691 (PMC11276661; doi:10.3390/ijms25147691)
Supplement: Supplementary file 1 [file ijms-25-07691-s001.zip]

Archive with 1 entries (1 files):
- ijms-3090072-supplementary.pdf
